# Supplementary material for: Population Genetic Structure and Diversity of Cryptic Species of the Plant Genus Macrocarpaea (Gentianaceae) from the Tropical Andes
Source: Plants (Basel). 2023 Apr 20;12(8):1710. doi: 10.3390/plants12081710 (PMC10145315; doi:10.3390/plants12081710)
Supplement: Supplementary file 1 [file plants-12-01710-s001.zip]

Archive with 1 entries (1 files):
- plants-2251873-supplementary.pdf
